# Supplementary material for: High Temporal Resolution Dual-Source Photon-Counting CT for Coronary Artery Disease: Initial Multicenter Clinical Experience
Source: J Clin Med. 2022 Oct 11;11(20):6003. doi: 10.3390/jcm11206003 (PMC9604695; doi:10.3390/jcm11206003)
Supplement: Supplementary file 1 [file jcm-11-06003-s001.zip]

Archive with 1 entries (1 files):
- jcm-1926526-supplementary.pdf
